# Supplementary material for: Expanding the application of anti-CRISPR proteins in plants for tunable genome editing
Source: Plant Physiol. 2023 Feb 9;192(1):60–4. doi: 10.1093/plphys/kiad076 (PMC10152675; doi:10.1093/plphys/kiad076)
Supplement: kiad076_Supplementary_Data [file kiad076_supplementary_data.zip]

Archive with 13 entries (12 files):
- Supplemental data S1/
- Supplemental data S1/ABE7_addgene-plasmid-115621-sequence-232885.dna
- Supplemental data S1/AcrIIA4-BS2.dna
- Supplemental data S1/BS2_1_darkGFP1 with gRNA1.dna
- Supplemental data S1/BS2_2_darkGFP2 with gRNA2.dna
- Supplemental data S1/pGFPGUSplusKan.dna
- Supplemental data S1/pGFPuv.dna
- Supplemental data S1/pKSE401(AtU3p).dna
- Supplemental data S1/pYL_ORNL_001-35s AcrIIA4.dna
- Supplemental data S1/pYL_ORNL_003-35s AcrIIA5.dna
- Supplemental data S1/pYL_ORNL_004_NbPDS Cas9.dna
- Supplemental data S1/pYL_ORNL_005_NbAgmous Cas9.dna
- Supplemental Data.pdf
